# Supplementary material for: β-Asarone Rescues Pb-Induced Impairments of Spatial Memory and Synaptogenesis in Rats
Source: PLoS One. 2016 Dec 9;11(12):e0167401. doi: 10.1371/journal.pone.0167401 (PMC5147873; doi:10.1371/journal.pone.0167401)
Supplement: S1 File — (ZIP) [file pone.0167401.s001.zip]

Archive with 6 entries (5 files):
- data set/
- data set/HPLC resuls.doc
- data set/MWM experiment results.xlsx
- data set/qRT-PCR data.xlsx
- data set/Spine dinsity data.xlsx
- data set/Western-blot data.xlsx
