# Supplementary material for: β-Asarone Rescues Pb-Induced Impairments of Spatial Memory and Synaptogenesis in Rats
Source: PLoS One. 2016 Dec 9;11(12):e0167401. doi: 10.1371/journal.pone.0167401 (PMC5147873; doi:10.1371/journal.pone.0167401)
Supplement: S1 File — (ZIP) [file pone.0167401.s001.zip › data set/MWM experiment results.xlsx]

## Sheet: Distance
Distance travelled to reach the paltform (m)
			Control								Pb								Pb+β-asa(2.5mg/kg)								Pb+β-asa(10mg/kg)								Pb+β-asa(40mg/kg)
day 1	6.274	9.762	13.194	16.498	13.922	1.1	8.311		14.519	18.245	17.636	11.738	16.213	14.054	11.613		6.394	13.577	8.791	16.064	12.362	16.495	10.37		13.885	13.51	16.305	8.563	11.562	16.616	4.632		16.53	16.446	13.762	6.562	9.273	0.974	7.936
	13.928	6.333	2.76	14.728	1.922	1.522	6.436		2.691	14.983	17.367	12.877	1.171	18.742	9.742		1.914	5.724	1.885	18.466	4.968	2.882	7.142		10.889	5.347	14.999	10.644	9.85	16.632	10.325		2.385	4.896	15.001	1.204	16.829	1.267	8.527
	7.782	2.475	5.609	1.252	2.377	1.681	6.012		3.5	14.565	8.308	8.342	4.273	13.332	10.686		1.257	5.667	4.758	5.755	1.285	5.547	7.078		3.697	1.524	11.301	8.998	9.748	5.946	13.47		10.609	1.447	12.436	2.353	10.091	1.536	6.849
	1.944	2.935	1.541	7.485	9.146	1.416	3.839		2.612	4.278	1.047	12.81	1.336	16.909	9.983		7.078	12.243	6.014	13.525	1.044	5.105	5.21		5.305	5.957	10.715	1.007	9.662	15.825	11.321		3.813	1.019	15.095	0.788	10.203	1.56	6.035
day 2	0.906	2.713	2.024	2.011	17.804	1.059	2.441		11.71	13.471	17.086	17.324	6.455	1.085	9.461		13.968	12.213	5.923	1.185	15.416	9.306	4.663		19.955	16.867	4.559	2.577	1.718	6.518	3.267		13.631	2.872	1	18.146	2.501	3.95	10.749
	1.766	1.182	1.753	1.295	18.233	6.979	3.257		3.334	2.341	4.838	2.217	6.145	13.631	5.732		2.308	12.882	5.816	1.479	10.316	1.447	9.482		2.219	3.299	6.688	7.43	1.615	10.152	5.041		4.513	1.34	1.232	10.968	11.951	4.937	5.894
	1.593	1.165	2.388	1.091	2.344	1.302	1.839		6.128	14.012	3.739	3.215	1.631	1.271	6.051		8.818	11.82	2.538	3.05	1.331	1.372	7.296		1.408	2.003	1.855	2.153	1.381	2.425	7.339		10.236	1.094	2.227	8.541	18.385	14.311	2.72
	1.026	0.866	2.87	0.841	1.78	0.61	5.172		10.223	1.557	6.322	2.878	11.817	1.053	6.031		0.998	1.165	1.836	0.971	4.716	3.008	0.773		15.21	1.087	1.03	2.087	1.054	2.885	4.049		0.893	0.896	6.808	5.051	1.647	11.326	7.137
day 3	1.658	0.902	5.595	1.49	4.349	7.839	1.723		3.502	9.012	15.407	8.513	1.395	4.196	5.813		3.518	13.61	14.294	1.335	0.935	3.181	4.301		1.019	6.682	2.882	7.841	1.008	7.796	6.383		0.682	3.209	2.558	3.28	2.928	13.817	2.014
	1.513	1.238	1.524	2.007	1.36	1.018	3.347		4.42	6.91	3.615	8.841	8.833	21.276	6.749		1.062	14.097	2.891	8.229	1.369	1.495	5.673		5.176	4.133	7.151	4.926	1.258	7.138	4.127		1.145	1.411	1.137	2.383	1.428	1.133	3.721
	1.174	1.816	1.107	5.321	9.683	1.046	1.203		5.868	6.995	3.447	5.972	7.613	8.154	8.537		2.312	13.241	3.019	14.242	1.361	1.31	7.245		7.608	1.492	1.15	6.097	1.123	5.511	3.852		1.111	1.839	1.167	1.061	1.235	8.392	2.479
	1.339	1.228	4.761	1.763	4.692	1.11	3.551		2.855	3.964	1.221	4.771	6.542	6.57	5.551		1.289	4.661	2.022	21.336	1.616	0.891	5.01		1.679	1.514	1.017	6.374	1.374	5.891	1.955		0.893	1.456	0.939	1.072	0.851	6.174	2.001
day 4	3.482	0.44	0.831	1.193	0.724	0.962	2.637		0.678	2.72	7.97	0.7	14.58	4.578	3.536		8.588	1.203	10.876	1.853	1.175	1.068	7.452		4.819	6.308	3.875	1.379	0.943	1.652	3.247		0.825	3.57	0.994	2.852	2.362	1.771	1.748
	2.817	0.962	1.169	1.006	1.598	1.13	1.465		0.908	0.826	7.484	0.831	4.548	13.782	4.331		4.074	1.337	0.932	1.731	0.768	1.107	2.013		2.037	1.389	2.859	1.622	1.298	2.134	4.165		1.008	1.028	1.349	1.483	1.8	8.813	0.895
	5.331	1.17	4.576	1.045	2.325	1.089	3.013		2.139	1.8	4.908	1.138	1.159	3.157	4.701		1.731	0.979	6.151	4.802	1.175	1.152	1.459		1.42	18.209	6.486	1.222	13.526	1.331	5.032		0.967	1.606	1.123	1.053	1.392	2.417	3.21
	4.713	2.762	0.963	1.918	1.736	1.232	0.414		6.689	5.506	3.735	0.997	0.776	5.725	3.654		1.298	0.921	1.231	10.153	2.363	2.261	2.941		2.687	4.105	3.132	1.951	12.324	1.507	3.827		0.828	2.466	1.259	0.917	4.881	1.675	2.23
day 5	1.179	1.035	1.205	1.499	8.542	1.442	1.495		18.693	1.723	3.995	1.035	2.092	2.533	3.144		1.997	1.776	4.429	1.313	17.937	1.173	2.167		1.11	2.048	5.063	2.274	6.045	3.935	7.425		2.859	5.929	3.025	2.309	5.229	1.065	2.437
	6.534	2.258	0.872	1.313	1.044	1.009	2.337		1.375	1.027	1.993	1.293	2.491	2.63	2.63		1.336	1.132	0.925	1.118	2.095	1.233	3.348		1.68	9.165	17.832	2.177	3.503	4.276	3.042		2.859	1.43	2.104	1.12	1.696	2.297	1.49
	1.554	3.752	1.114	1.38	2.124	2.561	2.058		1.576	6.118	1.366	1.043	1.032	4.102	4.102		1.023	3.675	10.385	1.327	4.219	1.138	4.739		1.464	5.768	2.065	1.047	9.577	6.824	4.507		1.149	1.511	1.204	3.472	3.796	1.18	2.154
	1.285	2.51	0.813	0.825	2.406	0.659	2.093		3.818	0.867	3.693	0.785	0.863	1.501	1.501		0.709	3.296	1.4	0.923	15.485	0.778	4.05		0.794	0.915	0.904	14.227	2.08	2.913	2.994		1.117	0.763	0.855	1.071	1.173	1.077	2.316

## Sheet: latency
Latency (sec)
	Control											Pb								Pb+β-asa(2.5mg/kg)								Pb+β-asa(10mg/kg)								Pb+β-asa(40mg/kg)
day 1	25.3	38.8	60	60	60	4.9	21.2		60	60	60	60	60	60	60		60	31.9	60	60	60	23.2	27.4		48.5	60	60	60	60	60	47.9		60	60	60	26.1	28.7	5.2	60
	60	23.3	18.6	60	9.5	6.9	43.5		60	60	19.7	60	60	60	60		22.6	9	60	29.9	17.6	7.6	33.6		11.2	60	58	60	8.4	32.4	40.5		13.4	17.8	60	5.9	60	5.7	25.1
	40.9	10.4	29.2	6.3	8.7	7.2	17.6		20.6	13.6	7.1	60	41.2	58.6	42.1		22.1	14.9	20.4	5.9	20.1	6	31.5		11.1	60	34.4	60	14.2	17.5	27.8		32.5	6.1	60	9.7	35.2	6.7	14.3
	8.7	10.9	9	33.4	33.2	7.4	23.2		60	17.7	25.3	60	9	60	60		50.7	22.2	54.4	6.7	17.4	27.3	25.8		9.1	20.3	5.3	60	5.7	43.3	37.1		15	6.7	60	5.9	42.9	7.8	15.8
day 2	26.8	12.8	8.5	14.5	60	8	23.9		42.1	52.5	49	60	30.1	6.2	60		51.1	60	22.6	7.4	60	42.5	23.3		60	54.4	16.4	14.9	6.7	27.2	22.4		60	14.4	6.2	60	13.8	17.9	27.2
	19.3	7.8	7.9	8.1	60	30.7	14.3		13.6	9	18.6	8.6	24.1	60	24		8.6	60	26.9	7.5	32.2	7.9	30.2		9	10.4	22.1	35.4	7.4	17.4	14.8		18.7	8.6	6.3	37.5	42.1	20.6	21.4
	7.2	6.1	10.1	6.4	12.1	6.5	17.8		21.7	49.3	15.2	10.3	7.3	7.2	18.4		33	60	11.1	14.2	7	7.3	24.3		6.3	7.3	9.4	8.8	7.5	7.4	20		45.7	6.5	10.4	32.1	14.2	60	17.6
	17	51.2	12	5.6	8.4	40	18.4		40.5	8.4	27	10.3	60	5.6	7.1		4.3	5.7	9.8	4.6	19.1	14.6	18.5		54.8	6.1	7.1	10.9	6.6	20.3	15.1		5	7.3	25.1	22.1	8.2	14.3	26.6
day 3	7.2	5.3	24	12.6	14.6	35.8	14.7		12.9	34.3	60	33	17.9	13.3	60		11.6	60	60	8.9	4.3	18.7	27		6.6	26	11.6	38.4	5.6	18.2	16.8		6.7	17.2	9.9	15.5	14.2	53.8	13.3
	6.9	7.6	7.9	10.2	5.5	5.8	11.8		15.4	28.2	13.1	29.1	60	60	60		5.2	60	15.3	28.9	7.8	9.6	19.4		18	15.3	25.6	19	7.8	14.3	15.4		7.5	8.3	6.3	11.1	7.1	5.4	14.7
	4.8	9.8	6.2	22.9	30.8	6.4	10.9		20.3	28.5	14.2	21.4	60	26.4	14.3		9.4	60	16.5	40.4	7.9	7.7	23.3		24.3	8.8	5.9	33.8	8.1	10.9	21		6	10.1	6.2	7.3	6.1	28.1	9.8
	6.7	6.8	19.8	8.2	17.4	7.9	11.2		17	17	60	20.1	57.6	20.7	30.5		5.8	25.4	12.3	60	4.8	5.4	21.3		7.4	8	5.8	31.9	7.2	19.6	9.8		5	7.8	5	6	5	22.7	8.6
day 4	12.3	3.1	5.7	7.4	5.3	6.3	9.6		23.8	28.3	22.7	9.1	11.4	31.5	33.6		11.7	8.5	49.6	14	7.6	7.1	23.4		4	10	29.1	4.5	8.7	15.1	13.3		4.7	4.7	5.2	6.3	11.5	9	11.8
	12.3	5.6	6.3	6.1	6.7	5.3	10.1		15.7	7.9	10.9	23	22.4	29.9	22.7		18.5	9.3	3.9	6.9	4.6	5.1	14.7		4.6	4.6	28.4	4.3	15.3	10.7	10.7		5.8	6	7	9.7	9.6	34	7.6
	19.4	5.7	20.9	5.6	10.4	5.2	8.2		45	60	19.7	42.6	60	8.1	20.7		10.2	4.5	23.9	19.4	5	6.4	10.3		8.4	8.4	17.6	5	6.2	8.3	9.8		5.3	8.1	5.7	6.2	7.9	12.8	6.9
	15.7	12.4	5.7	14.1	8.1	6.4	7.4		8.9	13.7	11	11.9	49.7	11.8	19		6.9	5.7	5.4	60	13.2	12	4.9		22.2	17	13.5	5.4	5.1	10.3	10.7		4.8	11.7	7.7	5.4	5.2	10.3	7.8
day 5	3.9	4.7	10.8	6.8	33.1	6.9	7.6		6.6	8	20.1	31.9	22.4	7.8	19.3		9.4	7.9	22.1	8.5	28.1	5.3	17.4		9.2	7.5	15	5.3	10.3	10.1	11.3		11.8	19.8	11	6	21.8	7.1	10.9
	21.6	10	6.2	7	5.4	4.1	8.8		8.8	26.1	60	8.1	11.6	16.5	23.4		7.7	5.9	5.5	8.5	9.2	6.8	13.1		7	4.4	9.2	5.4	11.8	6.9	4.5		14.7	6.1	12.8	6.7	7.8	12.6	7.8
	6.9	14	6.3	8.2	8.7	9.5	9.7		8.4	19.9	9.9	30.7	28.9	3.2	26.7		5.1	13.3	45.3	9.7	15	6	12.6		5.9	20.5	6	4.6	4.9	7.3	8.6		4.7	8.5	7.3	15	17.6	8.3	9.3
	5.5	8.2	4.3	5.8	9.2	3.5	9		4.9	7.5	60	50.7	8.4	54.3	16.4		3.9	12	8.3	6.5	60	3.9	9.2		14.7	4.6	14.8	4.5	5.1	9.8	9.8		6.1	4.7	7.2	5.7	8	7.6	11.8

## Sheet: Time spent in the quadrant
Time spent in the target quadrant (sec)
Control	Pb	Pb+β-asa(2.5mg/kg)	Pb+β-asa(10mg/kg)	Pb+β-asa(40mg/kg)
22.1	16.2	9.3	16.8	20.3
15.6	12.4	19.8	19	26.7
21	11.1	9.2	25.7	19.8
21.9	15.7	12.6	22.2	12.9
21.7	9	12.6	17.1	20.9
24.8	8.1	9.5	13.9	24
20	12.8	15.7	17.5	14.4

## Sheet: Times of crossed
Number of times crossed the platform location
Control	Pb	Pb+β-asa(2.5mg/kg)	Pb+β-asa(10mg/kg)	Pb+β-asa(40mg/kg)
2	1	1	3	3
3	3	1	1	2
2	0	2	2	1
2	1	1	2	4
4	2	3	3	3
3	2	2	3	3
5	2	2	3	3

## Sheet: velocity
Velocity(m/sec)
				Control								Pb								Pb+β-asa(2.5mg/kg)								Pb+β-asa(10mg/kg)								Pb+β-asa(40mg/kg)
day 1	0.137	0.274	0.247	0.228	0.232	0.185	0.242		0.151	0.217	0.143	0.145	0.217	0.177	0.122		0.156	0.18	0.156	0.212	0.185	0.24	0.171		0.22	0.248	0.168	0.169	0.173	0.126	0.192		0.17	0.312	0.132	0.155	0.243	0.262	0.142
	0.188	0.223	0.213	0.153	0.246	0.217	0.282		0.216	0.229	0.172	0.185	0.166	0.174	0.172		0.209	0.167	0.189	0.231	0.19	0.266	0.206		0.208	0.184	0.255	0.251	0.139	0.193	0.26		0.197	0.178	0.251	0.166	0.297	0.238	0.143
	0.28	0.317	0.17	0.235	0.301	0.194	0.262		0.181	0.176	0.206	0.219	0.201	0.182	0.199		0.246	0.213	0.228	0.196	0.214	0.203	0.223		0.304	0.237	0.245	0.192	0.191	0.21	0.224		0.254	0.215	0.248	0.204	0.187	0.258	0.217
	0.228	0.223	0.172	0.246	0.245	0.287	0.247		0.197	0.232	0.222	0.187	0.136	0.171	0.184		0.212	0.208	0.166	0.204	0.197	0.33	0.194		0.259	0.196	0.213	0.303	0.443	0.21	0.169		0.301	0.324	0.319	0.179	0.154	0.226	0.161
day 2	0.276	0.218	0.234	0.266	0.161	0.293	0.234		0.17	0.201	0.169	0.234	0.119	0.297	0.219		0.203	0.172	0.139	0.272	0.271	0.218	0.176		0.291	0.178	0.279	0.264	0.191	0.189	0.198		0.154	0.257	0.15	0.218	0.222	0.304	0.227
	0.239	0.163	0.271	0.165	0.211	0.247	0.24		0.155	0.153	0.164	0.194	0.197	0.249	0.176		0.172	0.202	0.22	0.264	0.173	0.155	0.22		0.245	0.166	0.254	0.213	0.255	0.245	0.167		0.288	0.27	0.285	0.175	0.161	0.204	0.235
	0.314	0.167	0.256	0.239	0.199	0.234	0.19		0.17	0.185	0.186	0.179	0.233	0.315	0.164		0.235	0.202	0.234	0.158	0.154	0.234	0.206		0.257	0.206	0.276	0.225	0.256	0.208	0.219		0.314	0.17	0.352	0.171	0.139	0.247	0.221
	0.271	0.131	0.219	0.285	0.262	0.327	0.325		0.166	0.178	0.18	0.24	0.215	0.27	0.141		0.201	0.167	0.221	0.206	0.231	0.204	0.167		0.241	0.15	0.23	0.273	0.164	0.208	0.226		0.226	0.19	0.356	0.335	0.191	0.221	0.183
day 3	0.264	0.284	0.288	0.232	0.264	0.167	0.29		0.198	0.218	0.173	0.211	0.2	0.138	0.304		0.205	0.266	0.284	0.15	0.234	0.239	0.224		0.169	0.232	0.203	0.28	0.263	0.248	0.276		0.22	0.241	0.254	0.238	0.263	0.256	0.273
	0.176	0.173	0.232	0.284	0.298	0.18	0.228		0.216	0.22	0.214	0.151	0.157	0.16	0.29		0.278	0.189	0.165	0.239	0.267	0.176	0.264		0.177	0.297	0.276	0.244	0.221	0.201	0.241		0.287	0.224	0.256	0.303	0.216	0.219	0.221
	0.215	0.211	0.207	0.248	0.258	0.214	0.173		0.334	0.184	0.167	0.191	0.167	0.172	0.223		0.248	0.182	0.185	0.314	0.25	0.3	0.283		0.23	0.239	0.265	0.246	0.193	0.234	0.25		0.251	0.245	0.316	0.197	0.229	0.285	0.219
	0.179	0.24	0.252	0.252	0.199	0.256	0.203		0.14	0.168	0.201	0.203	0.123	0.151	0.255		0.226	0.177	0.161	0.201	0.239	0.14	0.263		0.348	0.255	0.239	0.212	0.187	0.221	0.271		0.178	0.223	0.276	0.145	0.188	0.259	0.248
day 4	0.274	0.225	0.252	0.327	0.248	0.252	0.312		0.266	0.245	0.271	0.263	0.251	0.188	0.169		0.237	0.227	0.192	0.181	0.269	0.278	0.161		0.251	0.249	0.285	0.265	0.249	0.172	0.261		0.259	0.301	0.268	0.273	0.2	0.261	0.201
	0.305	0.268	0.222	0.233	0.327	0.236	0.243		0.285	0.241	0.277	0.212	0.219	0.192	0.196		0.235	0.277	0.201	0.107	0.217	0.249	0.307		0.221	0.189	0.179	0.171	0.163	0.234	0.203		0.194	0.264	0.27	0.315	0.236	0.28	0.311
	0.259	0.243	0.287	0.231	0.284	0.292	0.251		0.278	0.27	0.275	0.233	0.188	0.246	0.202		0.298	0.299	0.249	0.157	0.258	0.235	0.25		0.216	0.281	0.211	0.246	0.215	0.179	0.116		0.316	0.24	0.309	0.295	0.312	0.14	0.266
	0.281	0.234	0.207	0.194	0.308	0.282	0.239		0.248	0.23	0.237	0.218	0.212	0.235	0.224		0.239	0.243	0.227	0.151	0.246	0.269	0.275		0.195	0.233	0.157	0.337	0.307	0.232	0.314		0.285	0.317	0.191	0.305	0.278	0.301	0.319
day 5	0.291	0.298	0.213	0.304	0.259	0.277	0.34		0.223	0.243	0.219	0.212	0.299	0.258	0.275		0.215	0.285	0.192	0.234	0.285	0.312	0.247		0.312	0.23	0.303	0.195	0.2	0.254	0.316		0.226	0.287	0.276	0.273	0.288	0.351	0.216
	0.255	0.293	0.229	0.281	0.289	0.241	0.316		0.331	0.194	0.225	0.24	0.236	0.295	0.264		0.255	0.324	0.278	0.257	0.294	0.261	0.307		0.296	0.235	0.211	0.239	0.167	0.232	0.227		0.308	0.298	0.277	0.271	0.29	0.217	0.308
	0.31	0.323	0.288	0.257	0.275	0.231	0.312		0.291	0.247	0.268	0.278	0.278	0.244	0.265		0.235	0.305	0.278	0.294	0.272	0.268	0.273		0.267	0.299	0.211	0.225	0.229	0.237	0.21		0.327	0.331	0.243	0.222	0.28	0.24	0.225
	0.361	0.301	0.26	0.258	0.289	0.313	0.273		0.202	0.284	0.306	0.291	0.263	0.263	0.318		0.234	0.306	0.264	0.248	0.237	0.25	0.214		0.26	0.29	0.269	0.276	0.169	0.342	0.125		0.248	0.306	0.267	0.253	0.231	0.318	0.205
