# Supplementary material for: β-Asarone Rescues Pb-Induced Impairments of Spatial Memory and Synaptogenesis in Rats
Source: PLoS One. 2016 Dec 9;11(12):e0167401. doi: 10.1371/journal.pone.0167401 (PMC5147873; doi:10.1371/journal.pone.0167401)
Supplement: S1 File — (ZIP) [file pone.0167401.s001.zip › data set/qRT-PCR data.xlsx]

## Sheet: Sheet1
	Control	Pb	Pb+β-asa(2.5mg/kg)	Pb+β-asa(10mg/kg)	Pb+β-asa(40mg/kg)
	1	0.42	0.56	0.67	0.69
ARC	1	0.37	0.49	0.51	0.59
	1	0.38	0.44	0.64	0.61
	1	0.36	0.51	0.7	0.69
WNT7A	1	0.45	0.38	0.58	0.58
	1	0.47	0.55	0.59	0.62
