# Supplementary material for: β-Asarone Rescues Pb-Induced Impairments of Spatial Memory and Synaptogenesis in Rats
Source: PLoS One. 2016 Dec 9;11(12):e0167401. doi: 10.1371/journal.pone.0167401 (PMC5147873; doi:10.1371/journal.pone.0167401)
Supplement: S1 File — (ZIP) [file pone.0167401.s001.zip › data set/Spine dinsity data.xlsx]

## Sheet: developmental SD rats
CA1 area								DG area
Control	Ctrl+β-asa(10mg/kg)	Ctrl+β-asa(40mg/kg)	Pb	Pb+β-asa(10mg/kg)	Pb+β-asa(40mg/kg)			Control	Ctrl+β-asa(10mg/kg)	Ctrl+β-asa(40mg/kg)	Pb	Pb+β-asa(10mg/kg)	Pb+β-asa(40mg/kg)
13.25	10.7	12	11.5	11.4	12.5			10.75	11.67	10.67	9.5	10.3	12
12.25	11.75	11.25	10.25	10.5	12.75			12.5	11.67	11.67	9.3	10	10.67
12.5	11.75	12	12	12	12.3			10.7	10.67	11	11	9	11
11.75	11.5	11	11	11.25	11.75			10.7	9.75	11.3	9.5	10.5	12
12.3	12.25	10.3	11	10.5	13			11.7	11	11.75	9.67	9	11.25
11.4	14.67	11.4	11.25	11	12.25			10.3	11	13.5	10	10.3	11.67
10.8	12	10.67	9.67	11	10.3			11.3	11.3	10.75	11.5	9.5	11.5
11.25	13	9.3	9	11.5	11.75			11.4	10.3	12.25	11.25	10.5	11
12.5	11.75	11.3	10.4	12.25	12			10.7	11.3	9	10.67	10	10.25
11.4	11.3	12	12	10.33	10.67			11.75	10.67	12	8	10.3	10
12.5	13.25	15	10.25	12	13			14	11	10.3	10.25	9.5	11.2
13	12.5	11.3	10.6	12	10.67			10.3	11.3	9.5	10.25	9.75	9.75
10.7	11.5	12.25	10.2	11.3	11.67			12.3	11	11	9.67	10.5	9.5
13	11	13.3	9.67	12.67	10.25			12.25	10.67	9.3	10.5	10.5	10
10.3	12	12	8.5	11.5	9.5			12.3	11.67	11.67	8.67	10	9.3
12.3	12.75	14	9.5	12.67	11			12	10.5	13	10	10	10.3
12	11.33	13	9	11	10.75			14	10.5	12.5	10.67	9.67	10.3
11.67	12.25	12.25	11	12	10			12	10	13.5	9	10.75	10.67
14	10.66	14.3	9.5	11.67	12			8.8	9.5	9.3	8.5	12.3	11.3
11.3	12	14.25	10	10	10.3			9	10.5	13	7	10.3	11.3
11.5	10.25	13.67	10	10	12			8.6	10.6	13.3	9	10.5	10.67
12	11	12.67	10.25	10.5	11.3			8.66	10.33	12.3	10.5	12.3	10.5
11.5	11	12.67	11	11.3	11			10	11	13	9.25	10.75	11.25
10.7	12.33	14.3	10.33	11.3	13.75			9.5	9	11	10	11	12
12.7	10.66	15.67	10.75	11.3	11.3			8.25	10.5	10	9	12	12
12.3	12	10	10.25	9.67	13.67			11	11	11.5	8.33	9.3	12.3
11	11.5	10	10.5	10.3	12.3			11.66	11.5	10.67	8.75	10	14
12.5	11.25	11	7.5	9.75	14			10	10.33	9.33	8.75	10.75	12
12.7	9.66	12	10	11.2	10.67			10.75	11.33	10	8.5	9.25	11.33
12	11	10.33	9.67	13	11			10.66	12.5	9.67	9	10	10.67
12	11.66	10.33	10.3	12.5	11.3			10.33	11	9	9	11	11
12.2	12	10.66	10.2	13	14.25			11	11.33	11	8.75	12	12
10.5	11	10.66	9.25	11.67	13.25			10	12	11.5	8.75	9	10.5
12	10	10.33	9.5	11.5	10.75			10.75	11.66	10	8.25	11.75	9.5
11.5	10	10	9.67	10.5	12.67			9.66	11	11.67	8.25	9.5	9
10.33	10.33	11	9	10	11.3
10.66	11.25	11	8.3	11	12
11.33	10.66	12.5	10.3	10	11.5
11	11	11.66	8.3	11.3	11.67
11	10.33	11	9.4	11	14
8.66	12.66	11.33	9.3	12.3	11.3
11.5	10.33	11.25	9.6	10.3	13.3
11	11.4	9.33	8	10	10.67
10.8	9.25	11.5	10	11.3	11
10.33	10	11	9	11.3	11.5
11	11.8	10.67	9.25	10.25	12.6
12.5	11	10.67	8	9.75	13
10.25	9.66	10	10	10.3	13.67
11.33	11.66	10.5	10	7	10.75

## Sheet: adult SD rats
CA1 area						DG area
Control	Pb	Pb+β-asa(2.5mg/kg)	Pb+β-asa(10mg/kg)	Pb+β-asa(40mg/kg)		Control	Pb	Pb+β-asa(2.5mg/kg)	Pb+β-asa(10mg/kg))	Pb+β-asa(40mg/kg)
12.4	9	10.25	10.4	11.3		12.5	8	9.5	10.25	10.37
12.7	10	10.25	11	11		10.5	9	9	10.33	11
13.5	9.75	11.25	10.25	10.75		10	9	8.67	8.33	11
12	9.25	10.4	10.8	10.2		10	9.5	8.5	10	9.33
12.75	10	8.3	9.5	10.2		9.67	8.25	8.67	8.5	9.67
13.3	10.67	10.4	10	11		9.67	8.75	10	11	10.33
11.5	10	10.8	9.5	9		11	8.5	9	10.5	9.5
11.6	10.67	9.75	10.75	10		10.75	8	8.33	9.5	10
10.7	9.3	10	9.6	10.7		9.5	8.5	10.33	11	9.67
11.6	10.8	9.3	12	10.7		10.67	8.5	9	9	10.33
11.3	10.3	9.75	9	10.7		11	8	8.75	9.5	10
10.5	10.3	10.75	11	11.5		10.67	8.75	9	10.33	11.33
10	9.67	10.3	10	9.9		9.67	8.75	8	9	10.33
10.6	9	11.3	10.7	10		11	8.25	9	9.67	9
10.5	10.75	11	10	10.25		11.67	9.25	9.67	9	10.5
10.5	9.67	10.2	10.6	11.3		9.5	9.75	9	7.67	11.67
11	9.5	10	11	10.75		11	9.5	9.33	10	10.5
13	10	10.3	11.75	11		11	8.6	8.33	8.67	8.4
11	10.25	10.25	11.2	11.4		9.67	8	10	10.33	10.5
10.5	9	10	10.25	12		10.67	7.75	8.67	9.33	9.67
9.5	9	10.3	10	11.5		12.33	8.25	8.67	8.5	9.5
9.5	9	10.25	11	11.6		9.5	7.75	9	9	10
11.33	8.67	10	10.3	12		9.67	9.25	9	9.5	9.67
11	9.5	10.3	10	12		10.75	8.5	10	10.33	10.5
13	9.33	10.75	10	10		10	9	11	10	9.5
11.5	10	10	11.3	10.7		11	9	9.5	9.33	8.75
10.8	10.75	10.3	11.5	11.25		12	9.75	8.5	8.33	9.5
10.4	8.5	9.25	11.1	10.5		11.33	10	8.25	9.33	9.67
12	10.67	10	10	10.5		10.67	8.4	10	9	9.67
11.5	9.25	10.2	9.67	10.8		12	8.75	10.25	11.67	10.33
9.4	10.75	8.7	9.67	11		10.1	8.75	8.67	9.33	11
9.75	10.25	9.75	8	11.3		10.33	8.5	9	9.6	8
8.67	9	10.7	11	10.4		10.33	9	10	7.33	9.5
10.67	10.5	11	11	10		10.33	9	8.33	7.67	9.6
11.25	10	9.5	10	10
10	10	8	10.5	11
11.75	8.5	9.7	9.25	10.3
12.5	9.75	10	10.67	11.25
12	8.5	10.5	11	9.5
10.75	9.75	9.7	8	10
11	9	9.5	7.67	10.25
10.75	9.5	9.7	10	8.25
10.25	9.25	11.3	9.67	11
9.25	9	9.8	10.6	10
10.75	9.75	10.75	11.2	10.6
10.8	9.5	9.75	11.2	10
