# Supplementary material for: β-Asarone Rescues Pb-Induced Impairments of Spatial Memory and Synaptogenesis in Rats
Source: PLoS One. 2016 Dec 9;11(12):e0167401. doi: 10.1371/journal.pone.0167401 (PMC5147873; doi:10.1371/journal.pone.0167401)
Supplement: S1 File — (ZIP) [file pone.0167401.s001.zip › data set/Western-blot data.xlsx]

## Sheet: Sheet1
		Control	Pb	Pb+β-asa(2.5mg/kg)	Pb+β-asa(10mg/kg)	Pb+β-asa(40mg/kg)
		1	0.516	0.5625	0.867	0.898
	ARC	1	0.495	0.825	1.0388	1.194
		1	0.557	0.68	0.989	0.979
		1	0.474	0.631	0.873	0.982
CA1	NR2B	1	0.319	0.677	0.721	0.893
		1	0.538	0.552	0.679	0.871
		1	0.635	0.739	0.813	0.885
	WNT7A	1	0.475	0.658	0.75	0.717
		1	0.593	0.802	0.868	0.989
		1	0.341	0.537	0.829	0.78
	ARC	1	0.415	0.502	0.736	0.811
		1	0.489	0.667	0.766	0.809
		1	0.637	0.725	0.773	0.861
DG	NR2B	1	0.529	0.621	0.672	0.745
		1	0.584	0.637	0.745	0.821
		1	0.5	0.77	0.95	0.84
	WNT7A	1	0.417	0.667	0.792	1
		1	0.582	0.702	0.868	0.989
